# Supplementary material for: Oxalic Acid Inhibits Feeding Behavior of the Brown Planthopper via Binding to Gustatory Receptor Gr23a
Source: Cells. 2023 Feb 28;12(5):771. doi: 10.3390/cells12050771 (PMC10001216; doi:10.3390/cells12050771)
Supplement: Supplementary file 1 [file cells-12-00771-s001.zip]

Archive with 1 entries (1 files):
- cells-2196980-supplementary.pdf
